# Supplementary material for: Insulin Sensitivity and Muscle Loss in the Absence of Diabetes Mellitus: Findings from a Longitudinal Community-Based Cohort Study
Source: J Clin Med. 2025 Feb 14;14(4):1270. doi: 10.3390/jcm14041270 (PMC11856990; doi:10.3390/jcm14041270)
Supplement: Supplementary file 1 [file jcm-14-01270-s001.zip]

Archive with 1 entries (1 files):
- jcm-3437738-supplementary.pdf
